# Supplementary material for: Understanding the Metabolism and Dissipation Kinetics of Flutriafol in Vegetables under Laboratory and Greenhouse Scenarios
Source: Foods. 2023 Jan 2;12(1):201. doi: 10.3390/foods12010201 (PMC9818287; doi:10.3390/foods12010201)
Supplement: Supplementary file 1 [file foods-12-00201-s001.zip]

Archive with 1 entries (1 files):
- foods-2055372-supplementary.pdf
